# Supplementary material for: High Accuracy Indicators of Androgen Suppression Therapy Failure for Prostate Cancer—A Modeling Study
Source: Cancers (Basel). 2022 Aug 20;14(16):4033. doi: 10.3390/cancers14164033 (PMC9406554; doi:10.3390/cancers14164033)
Supplement: Supplementary file 1 [file cancers-14-04033-s001.zip]

Archive with 1 entries (1 files):
- cancers-1841805-supplementary.pdf
